# Supplementary material for: 3D dendritic spines shape descriptors for efficient classification and morphology analysis in control and Alzheimer’s disease modeling neurons
Source: Bioinformatics. 2026 Jan 20;42(2):btag025. doi: 10.1093/bioinformatics/btag025 (PMC12891915; doi:10.1093/bioinformatics/btag025)
Supplement: btag025_Supplementary_Data [file btag025_supplementary_data.zip]

Archive with 2 entries (2 files):
- Supplementary_material.pdf
- Supporting_information_data_code.zip
